# Supplementary material for: Validation of a 3D Markerless Motion Capture Tool Using Multiple Pose and Depth Estimations for Quantitative Gait Analysis
Source: Sensors (Basel). 2024 Nov 5;24(22):7105. doi: 10.3390/s24227105 (PMC11597901; doi:10.3390/s24227105)
Supplement: Supplementary file 1 [file sensors-24-07105-s001.zip]

Archive with 1 entries (1 files):
- sensors-3280829-supplementary.xlsx
