# Supplementary material for: Validation of a 3D Markerless Motion Capture Tool Using Multiple Pose and Depth Estimations for Quantitative Gait Analysis
Source: Sensors (Basel). 2024 Nov 5;24(22):7105. doi: 10.3390/s24227105 (PMC11597901; doi:10.3390/s24227105)
Supplement: Supplementary file 1 [file sensors-24-07105-s001.zip › sensors-3280829-supplementary.xlsx]

## Sheet: Table S1 Data
NPID	Age	height (cm)	weight (kg)	MMCnoncorrected_max_hip_0.7_test1 (°)	MMCnoncorrected_max_hip_1.0_test1(°)	MMCnoncorrected_max_hip_1.3_test1(°)	MMCnoncorrected_min_hip_0.7_test1(°)	MMCnoncorrected_min_hip_1.0_test1(°)	MMCnoncorrected_min_hip_1.3_test1(°)	MMCnoncorrected_ROM_hip_0.7_test1(°)	MMCnoncorrected_ROM_hip_1.0_test1(°)	MMCnoncorrected_ROM_hip_1.3_test1(°)	MMC_max_hip_0.7_test1(°)	MMC_max_hip_1.0_test1(°)	MMC_max_hip_1.3_test1(°)	MMC_min_hip_0.7_test1(°)	MMC_min_hip_1.0_test1(°)	MMC_min_hip_1.3_test1(°)	MMC_ROM_hip_0.7_test1(°)	MMC_ROM_hip_1.0_test1(°)	MMC_ROM_hip_1.3_test1(°)	OptiTrack_max_hip_0.7_test1(°)	OptiTrack_max_hip_1.0_test1(°)	OptiTrack_max_hip_1.3_test1(°)	OptiTrack_min_hip_0.7_test1(°)	OptiTrack_min_hip_1.0_test1(°)	OptiTrack_min_hip_1.3_test1(°)	OptiTrack_ROM_hip_0.7_test1(°)	OptiTrack_ROM_hip_1.0_test1(°)	OptiTrack_ROM_hip_1.3_test1(°)	MMCnoncorrected_max_knee_0.7_test1(°)	MMCnoncorrected_max_knee_1.0_test1(°)	MMCnoncorrected_max_knee_1.3_test1(°)	MMCnoncorrected_min_knee_0.7_test1(°)	MMCnoncorrected_min_knee_1.0_test1(°)	MMCnoncorrected_min_knee_1.3_test1(°)	MMCnoncorrected_ROM_knee_0.7_test1(°)	MMCnoncorrected_ROM_knee_1.0_test1(°)	MMCnoncorrected_ROM_knee_1.3_test1(°)	MMC_max_knee_0.7_test1(°)	MMC_max_knee_1.0_test1(°)	MMC_max_knee_1.3_test1(°)	MMC_min_knee_0.7_test1(°)	MMC_min_knee_1.0_test1(°)	MMC_min_knee_1.3_test1(°)	MMC_ROM_knee_0.7_test1(°)	MMC_ROM_knee_1.0_test1(°)	MMC_ROM_knee_1.3_test1(°)	OptiTrack_max_knee_0.7_test1(°)
VA	28	168	65	18.2342	20.9157	21.6889	-3.70522	-8.41205	-10.3934	21.9395	29.3277	32.0823	13.7883	14.4867	15.5854	-8.15115	-14.8411	-16.4969	21.9395	29.3277	32.0823	18.5732	19.4591	20.4918	-12.6563	-19.3756	-22.1279	31.2294	38.8348	42.6197	46.0978	55.0991	57.6854	3.69121	4.07643	4.99836	42.4066	51.0227	52.687	46.7361	55.9739	58.9226	4.32955	4.95129	6.23557	42.4066	51.0227	52.687	53.8872
LA	22	180	80	16.6045	18.633	20.2	-4.47253	-8.99078	-8.66339	21.0771	27.6238	28.8634	19.0044	19.523	20.2641	-2.07266	-8.10075	-8.59928	21.0771	27.6238	28.8634	22.5291	23.934	27.122	-6.21916	-12.9788	-15.33	28.7482	36.9128	42.452	47.7846	55.1327	56.7386	2.9893	2.80678	3.77053	44.7953	52.3259	52.9681	52.7826	59.8343	61.4857	7.98734	7.50845	8.51764	44.7953	52.3259	52.9681	55.3213
AA	23	171	62	16.1753	17.3851	16.8212	-5.19835	-8.67807	-11.6167	21.3737	26.0631	28.4379	19.043	20.5775	21.2552	-2.33063	-5.48567	-7.18266	21.3737	26.0631	28.4379	23.4836	25.4275	28.3149	-9.07095	-12.876	-16.2626	32.5545	38.3035	44.5775	40.9204	47.8013	50.5595	3.6309	2.70888	1.94201	37.2895	45.0924	48.6175	47.1036	53.6979	56.1681	9.8141	8.60553	7.55057	37.2895	45.0924	48.6175	54.0316
BC	28	172	65	13.4126	16.5373	16.7728	-9.14531	-12.0657	-14.4365	22.5579	28.6031	31.2093	14.1795	16.5796	16.9289	-8.3784	-12.0235	-14.2804	22.5579	28.6031	31.2093	17.7028	19.5663	21.3722	-10.8526	-15.6309	-19.5707	28.5554	35.1972	40.9429	48.3064	53.3654	54.9032	3.43544	4.36843	4.93831	44.871	48.997	49.9648	51.0953	56.7991	58.8974	6.22427	7.80212	8.93256	44.871	48.997	49.9648	55.2967
FC	28	167	64	22.1362	24.696	26.1704	-3.82949	-7.32056	-10.1787	25.9657	32.0166	36.3491	19.0881	21.9136	24.1572	-6.87765	-10.1029	-12.1919	25.9657	32.0166	36.3491	22.6663	24.6875	27.5378	-11.5605	-14.5547	-15.7081	34.2268	39.2422	43.246	56.0237	62.2838	62.2855	2.74042	1.96814	3.10202	53.2833	60.3156	59.1835	59.6036	65.636	65.9636	6.3203	5.32034	6.78012	53.2833	60.3156	59.1835	63.9638
PE	27	169	62	19.3999	20.0733	21.535	-7.32489	-7.41244	-10.5269	26.7248	27.4858	32.0619	13.2498	13.0903	15.4501	-13.475	-14.3955	-16.6117	26.7248	27.4858	32.0619	17.6719	17.6863	21.4673	-19.8899	-22.5406	-25.4151	37.5618	40.2269	46.8823	50.4297	55.8511	53.9652	5.37984	4.49476	7.67794	45.0498	51.3563	46.2872	52.6726	58.0589	56.4184	7.62275	6.70262	10.1312	45.0498	51.3563	46.2872	55.7283
AE	23	160	55	16.7023	19.0132	19.7608	-4.06148	-6.22493	-8.37222	20.7637	25.2381	28.133	18.0718	19.3749	20.6354	-2.69194	-5.86315	-7.4976	20.7637	25.2381	28.133	22.6004	24.3351	29.4926	-9.11748	-11.0395	-13.6422	31.7179	35.3745	43.1348	47.3869	53.5602	53.9986	4.57726	2.59139	3.22981	42.8096	50.9688	50.7688	50.1021	56.8606	57.7915	7.29253	5.89185	7.02269	42.8096	50.9688	50.7688	55.5802
CF	36	189	100	13.6463	16.0337	16.939	-10.1294	-12.2865	-12.9403	23.7757	28.3201	29.8793	15.2589	17.1322	17.9686	-8.51681	-11.188	-11.9107	23.7757	28.3201	29.8793	21.0812	22.2737	23.777	-15.061	-18.0096	-19.4534	36.1423	40.2832	43.2305	50.9415	56.8282	59.6345	2.17575	2.00749	2.28693	48.7658	54.8207	57.3476	54.1867	60.118	63.0521	5.4209	5.2973	5.70455	48.7658	54.8207	57.3476	56.3424
VL	30	160	62	21.6068	23.1093	24.6051	-3.03861	-5.45151	-9.13318	24.6454	28.5608	33.7383	23.206	23.9721	25.3904	-1.43936	-4.5887	-8.34791	24.6454	28.5608	33.7383	25.6722	27.0044	29.4555	-6.59242	-11.2066	-15.6863	32.2646	38.211	45.1418	52.621	60.2173	62.4709	4.3392	3.7727	2.8378	48.2818	56.4446	59.6331	57.799	65.5996	68.4666	9.51717	9.15505	8.83357	48.2818	56.4446	59.6331	61.7247
LL	32	178	72	12.0428	15.629	19.0018	-13.4966	-14.2691	-13.7804	25.5394	29.8981	32.7822	21.057	23.3256	25.7536	-4.48232	-6.57248	-7.02855	25.5394	29.8981	32.7822	25.7823	27.0965	31.5489	-9.19498	-11.7033	-13.2474	34.9773	38.7998	44.7963	48.1723	56.4204	57.2067	5.83788	3.74755	6.00913	42.3344	52.6728	51.1976	51.5525	59.8033	61.0878	9.21813	7.13046	9.89026	42.3344	52.6728	51.1976	58.1236
DL	27	179	69	16.8643	18.1413	17.1541	-10.7257	-11.4959	-14.7985	27.59	29.6372	31.9526	23.5783	22.6808	22.1832	-4.01171	-6.95645	-9.76943	27.59	29.6372	31.9526	26.8693	26.5839	27.7783	-9.29533	-15.5049	-20.4958	36.1646	42.0888	48.2741	55.9071	59.7922	60.0404	2.15955	1.54658	3.31178	53.7476	58.2456	56.7287	58.5549	62.4589	62.7983	4.80733	4.21323	6.06965	53.7476	58.2456	56.7287	62.611
DM	22	179	66	14.0669	15.2579	18.493	-12.7656	-11.3783	-13.9935	26.8324	26.6362	32.4865	17.0719	18.361	21.3632	-9.7605	-8.27517	-11.1234	26.8324	26.6362	32.4865	22.4117	24.7261	29.1646	-14.4108	-16.1748	-18.9216	36.8226	40.9008	48.0862	50.5822	55.0636	57.6978	5.38103	6.96061	4.23621	45.2012	48.103	53.4616	58.0059	63.1375	65.8201	12.8047	15.0345	12.3585	45.2012	48.103	53.4616	59.9866
CR	26	184	79	13.6933	15.6875	17.6353	-11.0103	-13.0875	-14.5172	24.7035	28.775	32.1525	15.3552	17.8163	19.8624	-9.34829	-10.9587	-12.2901	24.7035	28.775	32.1525	19.6355	23.5392	26.7731	-15.348	-18.0526	-20.4735	34.9834	41.5918	47.2465	50.1677	56.0183	60.2278	4.7577	5.43382	5.36145	45.41	50.5845	54.8663	54.0889	61.7375	66.1075	8.67884	11.1531	11.2411	45.41	50.5845	54.8663	61.0367
PT	31	198	90	12.5545	14.0028	15.3484	-8.76352	-10.3185	-14.2682	21.318	24.3213	29.6166	19.7528	20.8214	22.1373	-1.56518	-3.49988	-7.47927	21.318	24.3213	29.6166	22.8219	23.9829	25.5104	-5.11959	-8.79871	-11.8999	27.9415	32.7816	37.4102	53.5043	54.8555	60.8804	9.31533	9.09827	9.02823	44.189	45.7573	51.8522	59.7809	60.7494	66.3706	15.5919	14.9921	14.5184	44.189	45.7573	51.8522	59.5281
PV	36	176	62	10.9724	9.49615	13.2646	-6.0963	-7.55348	-12.63	17.0687	17.0496	25.8946	14.2011	12.762	16.1215	-2.86758	-4.2876	-9.77312	17.0687	17.0496	25.8946	19.7991	19.4542	19.8486	-9.46878	-13.718	-17.7973	29.2678	33.1722	37.6459	39.8225	41.0031	46.029	4.97101	5.93632	4.3105	34.8515	35.0668	41.7185	46.9681	47.6528	52.7687	12.1166	12.586	11.0502	34.8515	35.0668	41.7185	63.5079
Average	27.9333	175.333	70.2	15.8741	17.6408	19.026	-7.58422	-9.66302	-12.0166	23.4584	27.3038	31.0426	17.7271	18.8278	20.3371	-5.73128	-8.47597	-10.7055	23.4584	27.3038	31.0426	21.9534	23.3171	25.977	-10.9239	-14.811	-17.7354	32.8772	38.1281	43.7124	49.2445	54.8861	56.9549	4.35879	4.10121	4.4694	44.8858	50.7849	52.4855	53.4022	59.2079	61.4746	8.51643	8.42293	8.98911	44.8858	50.7849	52.4855	58.4447
Standard Deviation	4.35839	9.98443	11.7428	3.2776	3.61864	3.30866	3.40184	2.58039	2.22707	2.81195	3.32043	2.51174	3.24044	3.43132	3.26385	3.59538	3.4986	3.11899	2.81195	3.32043	2.51174	2.77872	2.89191	3.58704	3.84439	3.5187	3.54338	3.13369	2.79818	3.20625	4.48998	4.9173	4.35907	1.73877	2.00173	1.8951	4.84347	5.8671	4.65588	4.42239	4.51299	4.42707	3.03469	3.40244	2.4674	4.84347	5.8671	4.65588	3.41078
[truncated: 62 more columns]
